# Supplementary material for: Urinary Angiotensinogen and Progression of Chronic Kidney Disease: Results from KNOW-CKD Study
Source: Biomolecules. 2022 Sep 10;12(9):1280. doi: 10.3390/biom12091280 (PMC9496033; doi:10.3390/biom12091280)
Supplement: Supplementary file 1 [file biomolecules-12-01280-s001.zip]

Archive with 1 entries (1 files):
- biomolecules-1880696-supplementary.pdf
